# Supplementary material for: Data of XPS in incorporating the platinum complexes dopant on the surface of Ag3PO4 photocatalyst
Source: Data Brief. 2019 Dec 12;28:104988. doi: 10.1016/j.dib.2019.104988 (PMC6933186; doi:10.1016/j.dib.2019.104988)
Supplement: Multimedia component 1 [file mmc1.xlsx]

## Sheet: Survey DAP-Pt
Sample Name: DAP/Pt
XPS Survey of defect-Ag3PO4/PtCl62-
Binding energy (eV)	Intensity (a.u.)
1200	33083.3
1199.2	32538.9
1198.4	32000
1197.6	32300
1196.8	32450
1196	32738.9
1195.2	32894.4
1194.4	32705.6
1193.6	32283.3
1192.8	31783.3
1192	32216.7
1191.2	31788.9
1190.4	32455.6
1189.6	31844.4
1188.8	31488.9
1188	30983.3
1187.2	32161.1
1186.4	32022.2
1185.6	30816.7
1184.8	31605.6
1184	31300
1183.2	30722.2
1182.4	30666.7
1181.6	29800
1180.8	30522.2
1180	29777.8
1179.2	29627.8
1178.4	30266.7
1177.6	29266.7
1176.8	29166.7
1176	28616.7
1175.2	29727.8
1174.4	29800
1173.6	29650
1172.8	29605.6
1172	29705.6
1171.2	28477.8
1170.4	29038.9
1169.6	29288.9
1168.8	29066.7
1168	29333.3
1167.2	28605.6
1166.4	29150
1165.6	29177.8
1164.8	29388.9
1164	29816.7
1163.2	29161.1
1162.4	29633.3
1161.6	29727.8
1160.8	29633.3
1160	29033.3
1159.2	29716.7
1158.4	29333.3
1157.6	29088.9
1156.8	29327.8
1156	28416.7
1155.2	29633.3
1154.4	29305.6
1153.6	28511.1
1152.8	28800
1152	28927.8
1151.2	28450
1150.4	29522.2
1149.6	28777.8
1148.8	28250
1148	28705.6
1147.2	28261.1
1146.4	29055.6
1145.6	28800
1144.8	28077.8
1144	28755.6
1143.2	29350
1142.4	29533.3
1141.6	29827.8
1140.8	30911.1
1140	31788.9
1139.2	32800
1138.4	33594.4
1137.6	34438.9
1136.8	33383.3
1136	32716.7
1135.2	31488.9
1134.4	31311.1
1133.6	31238.9
1132.8	32122.2
1132	31650
1131.2	30827.8
1130.4	29077.8
1129.6	28200
1128.8	26483.3
1128	25988.9
1127.2	26138.9
1126.4	25044.4
1125.6	25611.1
1124.8	25327.8
1124	24850
1123.2	24677.8
1122.4	24144.4
1121.6	24888.9
1120.8	24644.4
1120	24538.9
1119.2	24694.4
1118.4	24438.9
1117.6	24333.3
1116.8	23816.7
1116	24272.2
1115.2	24338.9
1114.4	24088.9
1113.6	24066.7
1112.8	24566.7
1112	24422.2
1111.2	24772.2
1110.4	23927.8
1109.6	23944.4
1108.8	24455.6
1108	23927.8
1107.2	24461.1
1106.4	24438.9
1105.6	24111.1
1104.8	24700
1104	24433.3
1103.2	24377.8
1102.4	23988.9
1101.6	24766.7
1100.8	24055.6
1100	24372.2
1099.2	24061.1
1098.4	24338.9
1097.6	23961.1
1096.8	24133.3
1096	23761.1
1095.2	24155.6
1094.4	24161.1
1093.6	23761.1
1092.8	24611.1
1092	24177.8
1091.2	24383.3
1090.4	25066.7
1089.6	24522.2
1088.8	24461.1
1088	24466.7
1087.2	24127.8
1086.4	24655.6
1085.6	24522.2
1084.8	25066.7
1084	25133.3
1083.2	24738.9
1082.4	24094.4
1081.6	24544.4
1080.8	24511.1
1080	24444.4
1079.2	24644.4
1078.4	24861.1
1077.6	24977.8
1076.8	25083.3
1076	25105.6
1075.2	25233.3
1074.4	24622.2
1073.6	24877.8
1072.8	25266.7
1072	25016.7
1071.2	24838.9
1070.4	24261.1
1069.6	25027.8
1068.8	24433.3
1068	24311.1
1067.2	24905.6
1066.4	25027.8
1065.6	24822.2
1064.8	24900
1064	25088.9
1063.2	24716.7
1062.4	25411.1
1061.6	24811.1
1060.8	24966.7
1060	24488.9
1059.2	24794.4
1058.4	25288.9
1057.6	24755.6
1056.8	25261.1
1056	24572.2
1055.2	24755.6
1054.4	25038.9
1053.6	24877.8
1052.8	25044.4
1052	25233.3
1051.2	25733.3
1050.4	25077.8
1049.6	25827.8
1048.8	25355.6
1048	25094.4
1047.2	25561.1
1046.4	25638.9
1045.6	25961.1
1044.8	25366.7
1044	26150
1043.2	25088.9
1042.4	25938.9
1041.6	24800
1040.8	25927.8
1040	25266.7
1039.2	25333.3
1038.4	25550
1037.6	25177.8
1036.8	25088.9
1036	25605.6
1035.2	25722.2
1034.4	25411.1
1033.6	25833.3
1032.8	25511.1
1032	26000
1031.2	25338.9
1030.4	27000
1029.6	25350
1028.8	25916.7
1028	25788.9
1027.2	26261.1
1026.4	25883.3
1025.6	26222.2
1024.8	25500
1024	25500
1023.2	26250
1022.4	26455.6
1021.6	25877.8
1020.8	26272.2
1020	26338.9
1019.2	26694.4
1018.4	26461.1
1017.6	26661.1
1016.8	26405.6
1016	26600
1015.2	25911.1
1014.4	26127.8
1013.6	26738.9
1012.8	26033.3
1012	26383.3
1011.2	26122.2
1010.4	26055.6
1009.6	26644.4
1008.8	26622.2
1008	26594.4
1007.2	27400
1006.4	26333.3
1005.6	26622.2
1004.8	26805.6
1004	26888.9
1003.2	27355.6
1002.4	27083.3
1001.6	26888.9
1000.8	26933.3
1000	27344.4
999.2	27011.1
998.4	27794.4
997.6	27122.2
996.8	27838.9
996	27305.6
995.2	27116.7
994.4	26888.9
993.6	26661.1
992.8	27000
992	27044.4
991.2	26966.7
990.4	26555.6
989.6	27005.6
988.8	27194.4
988	27088.9
987.2	27200
986.4	26855.6
985.6	26961.1
984.8	26866.7
984	26600
983.2	26527.8
982.4	27838.9
981.6	27611.1
980.8	28233.3
980	28677.8
979.2	29150
978.4	28883.3
977.6	29422.2
976.8	29083.3
976	29261.1
975.2	28261.1
974.4	28377.8
973.6	27844.4
972.8	27283.3
972	26605.6
971.2	26683.3
970.4	26133.3
969.6	26566.7
968.8	25650
968	26000
967.2	25694.4
966.4	26094.4
965.6	25283.3
964.8	25055.6
964	24900
963.2	24661.1
962.4	24950
961.6	23833.3
960.8	24616.7
960	24866.7
959.2	23688.9
958.4	24416.7
957.6	24377.8
956.8	24800
956	23688.9
955.2	24627.8
954.4	24450
953.6	24722.2
952.8	24166.7
952	24166.7
951.2	23977.8
950.4	24433.3
949.6	24816.7
948.8	24611.1
948	24722.2
947.2	24644.4
946.4	24566.7
945.6	24088.9
944.8	24750
944	24711.1
943.2	24766.7
942.4	24877.8
941.6	24622.2
940.8	24844.4
940	24777.8
939.2	24794.4
938.4	24538.9
937.6	24022.2
936.8	24144.4
936	24672.2
935.2	24366.7
934.4	24866.7
933.6	24666.7
932.8	24238.9
932	24538.9
931.2	24622.2
930.4	24922.2
929.6	24866.7
928.8	25783.3
928	24988.9
927.2	25622.2
926.4	25111.1
925.6	25700
924.8	24861.1
924	24505.6
923.2	25111.1
922.4	25211.1
921.6	24705.6
920.8	25244.4
920	24722.2
919.2	25366.7
918.4	25072.2
917.6	25416.7
916.8	24961.1
916	25294.4
915.2	25122.2
914.4	25800
913.6	24983.3
912.8	26077.8
912	24866.7
911.2	25472.2
910.4	25027.8
909.6	26566.7
908.8	25250
908	25338.9
907.2	25288.9
906.4	26377.8
905.6	25877.8
904.8	25344.4
904	25638.9
903.2	26355.6
902.4	26261.1
901.6	25666.7
900.8	25872.2
900	25650
899.2	25377.8
898.4	26611.1
897.6	25583.3
896.8	25511.1
896	25866.7
895.2	26072.2
894.4	25388.9
893.6	26000
892.8	25800
892	26416.7
891.2	26266.7
890.4	25494.4
889.6	25872.2
888.8	26077.8
888	26500
887.2	26783.3
886.4	26322.2
885.6	26633.3
884.8	26416.7
884	26088.9
883.2	26700
882.4	26105.6
881.6	26883.3
880.8	25544.4
880	26794.4
879.2	26155.6
878.4	26833.3
877.6	26683.3
876.8	26700
876	27194.4
875.2	26905.6
874.4	27361.1
873.6	26433.3
872.8	25988.9
872	26827.8
871.2	26644.4
870.4	26338.9
869.6	26000
868.8	27061.1
868	26761.1
867.2	26594.4
866.4	27022.2
865.6	26366.7
864.8	27188.9
864	26833.3
863.2	26666.7
862.4	26683.3
861.6	27172.2
860.8	25744.4
860	26816.7
859.2	26955.6
858.4	27627.8
857.6	27022.2
856.8	26838.9
856	27155.6
855.2	26833.3
854.4	27922.2
853.6	27322.2
852.8	26533.3
852	27150
851.2	27416.7
850.4	27938.9
849.6	27100
848.8	27466.7
848	27094.4
847.2	27494.4
846.4	26400
845.6	28266.7
844.8	26966.7
844	27377.8
843.2	27900
842.4	27283.3
841.6	27377.8
840.8	28050
840	27300
839.2	27583.3
838.4	27383.3
837.6	28272.2
836.8	27450
836	28055.6
835.2	27316.7
834.4	27116.7
833.6	27472.2
832.8	26900
832	27233.3
831.2	27638.9
830.4	27977.8
829.6	27927.8
828.8	28111.1
828	28422.2
827.2	28111.1
826.4	28211.1
825.6	28255.6
824.8	28850
824	28361.1
823.2	28700
822.4	28100
821.6	28116.7
820.8	27961.1
820	28588.9
819.2	27977.8
818.4	29044.4
817.6	27916.7
816.8	29366.7
816	28972.2
815.2	28677.8
814.4	28177.8
813.6	28955.6
812.8	29150
812	28633.3
811.2	28577.8
810.4	28505.6
809.6	28200
808.8	28883.3
808	28361.1
807.2	28622.2
806.4	28616.7
805.6	28666.7
804.8	28055.6
804	28427.8
803.2	28561.1
802.4	28905.6
801.6	28833.3
800.8	29077.8
800	28638.9
799.2	30005.6
798.4	29111.1
797.6	29411.1
796.8	28811.1
796	28561.1
795.2	29716.7
794.4	30183.3
793.6	29422.2
792.8	29277.8
792	29422.2
791.2	29055.6
790.4	29622.2
789.6	29850
788.8	30361.1
788	29944.4
787.2	29444.4
786.4	29505.6
785.6	30283.3
784.8	29644.4
784	30305.6
783.2	29227.8
782.4	29661.1
781.6	29605.6
780.8	30216.7
780	29594.4
779.2	30111.1
778.4	29822.2
777.6	29661.1
776.8	30227.8
776	30316.7
775.2	30100
774.4	30150
773.6	30044.4
772.8	29783.3
772	29661.1
771.2	30838.9
770.4	30572.2
769.6	30527.8
768.8	30411.1
768	30527.8
767.2	30561.1
766.4	30711.1
765.6	30755.6
764.8	30416.7
764	30683.3
763.2	30327.8
762.4	30666.7
761.6	30983.3
760.8	30427.8
760	30700
759.2	30661.1
758.4	31211.1
757.6	30833.3
756.8	30805.6
756	31433.3
755.2	31505.6
754.4	31000
753.6	30694.4
752.8	31561.1
752	31366.7
751.2	31427.8
750.4	31500
749.6	31561.1
748.8	31588.9
748	31644.4
747.2	31394.4
746.4	30983.3
745.6	30988.9
744.8	31072.2
744	30816.7
743.2	31416.7
742.4	31600
741.6	32044.4
740.8	32094.4
740	30794.4
739.2	32438.9
738.4	31600
737.6	31761.1
736.8	31700
736	31444.4
735.2	32472.2
734.4	31972.2
733.6	32083.3
732.8	31277.8
732	31922.2
731.2	32377.8
730.4	31833.3
729.6	32405.6
728.8	32427.8
728	32288.9
727.2	32366.7
726.4	32861.1
725.6	33077.8
724.8	32155.6
724	32283.3
723.2	33438.9
722.4	33616.7
721.6	34405.6
720.8	33922.2
720	33816.7
719.2	34216.7
718.4	33572.2
717.6	34177.8
716.8	33894.4
716	33938.9
715.2	33361.1
714.4	32911.1
713.6	32800
712.8	32533.3
712	32772.2
711.2	32450
710.4	31722.2
709.6	32322.2
708.8	31844.4
708	31611.1
707.2	31422.2
706.4	30988.9
705.6	31577.8
704.8	31600
704	31588.9
703.2	31027.8
702.4	31805.6
701.6	31705.6
700.8	31811.1
700	30988.9
699.2	32227.8
698.4	31600
697.6	31927.8
696.8	31566.7
696	31205.6
695.2	31405.6
694.4	31366.7
693.6	32100
692.8	31827.8
692	32066.7
691.2	31883.3
690.4	32255.6
689.6	31872.2
688.8	31688.9
688	32005.6
687.2	30933.3
686.4	31627.8
685.6	31750
684.8	32061.1
684	32744.4
683.2	31561.1
682.4	31677.8
681.6	31872.2
680.8	31261.1
680	33044.4
679.2	31983.3
678.4	32205.6
677.6	32566.7
676.8	33088.9
676	32322.2
675.2	32316.7
674.4	33055.6
673.6	32722.2
672.8	33150
672	33888.9
671.2	32350
670.4	33166.7
669.6	32233.3
668.8	32555.6
668	33027.8
667.2	32622.2
666.4	33666.7
665.6	33427.8
664.8	32338.9
664	32138.9
663.2	32916.7
662.4	33255.6
661.6	32833.3
660.8	32788.9
660	33144.4
659.2	32577.8
658.4	33966.7
657.6	33511.1
656.8	33216.7
656	33155.6
655.2	33666.7
654.4	33144.4
653.6	33705.6
652.8	33055.6
652	33483.3
651.2	33561.1
650.4	33200
649.6	34088.9
648.8	34055.6
648	35372.2
647.2	33483.3
646.4	34572.2
645.6	34288.9
644.8	34038.9
644	34216.7
643.2	33827.8
642.4	34455.6
641.6	34766.7
640.8	34088.9
640	34144.4
639.2	34861.1
638.4	34294.4
637.6	33988.9
636.8	34400
636	35438.9
635.2	35361.1
634.4	36088.9
633.6	35422.2
632.8	36127.8
632	35238.9
631.2	34766.7
630.4	34944.4
629.6	35572.2
628.8	35022.2
628	35283.3
627.2	35711.1
626.4	35805.6
625.6	34700
624.8	35683.3
624	35300
623.2	35588.9
622.4	34516.7
621.6	34638.9
620.8	34644.4
620	34416.7
619.2	35588.9
618.4	34927.8
617.6	36211.1
616.8	35666.7
616	35700
615.2	35638.9
614.4	35177.8
613.6	35177.8
612.8	36055.6
612	35138.9
611.2	34788.9
610.4	35244.4
609.6	35644.4
608.8	35883.3
608	37705.6
607.2	38838.9
606.4	41805.6
605.6	45061.1
604.8	46561.1
604	45277.8
603.2	43027.8
602.4	40194.4
601.6	37511.1
600.8	37255.6
600	35622.2
599.2	35766.7
598.4	35305.6
597.6	35066.7
596.8	34994.4
596	34105.6
595.2	34622.2
594.4	33938.9
593.6	34516.7
592.8	33638.9
592	33227.8
591.2	32672.2
590.4	32794.4
589.6	32622.2
588.8	32300
588	31822.2
587.2	31761.1
586.4	31166.7
585.6	31388.9
584.8	31700
584	31405.6
583.2	32038.9
582.4	32205.6
581.6	32366.7
580.8	32138.9
580	31972.2
579.2	33061.1
578.4	33466.7
577.6	35127.8
576.8	37533.3
576	41261.1
575.2	46866.7
574.4	52044.4
573.6	52822.2
572.8	50366.7
572	44522.2
571.2	39305.6
570.4	36222.2
569.6	33738.9
568.8	32872.2
568	31011.1
567.2	30811.1
566.4	30661.1
565.6	30066.7
564.8	29711.1
564	29044.4
563.2	28072.2
562.4	28750
561.6	28327.8
560.8	27888.9
560	28927.8
559.2	27927.8
558.4	28794.4
557.6	28333.3
556.8	28422.2
556	28227.8
555.2	28122.2
554.4	28205.6
553.6	28311.1
552.8	29033.3
552	28472.2
551.2	27772.2
550.4	28055.6
549.6	28333.3
548.8	27650
548	26738.9
547.2	27566.7
546.4	26927.8
545.6	27427.8
544.8	27344.4
544	25866.7
543.2	26916.7
542.4	25805.6
541.6	25766.7
540.8	25644.4
540	25894.4
539.2	25727.8
538.4	26011.1
537.6	26588.9
536.8	25883.3
536	27411.1
535.2	30277.8
534.4	33750
533.6	39405.6
532.8	44977.8
532	48983.3
531.2	46872.2
530.4	37722.2
529.6	30444.4
528.8	27311.1
528	26855.6
527.2	26883.3
526.4	27600
525.6	27188.9
524.8	26755.6
524	26438.9
523.2	26355.6
522.4	26094.4
521.6	25477.8
520.8	25227.8
520	25100
519.2	24288.9
518.4	23811.1
517.6	23711.1
516.8	23977.8
516	23788.9
515.2	23561.1
514.4	23411.1
513.6	23350
512.8	24155.6
512	24205.6
511.2	24122.2
510.4	23638.9
509.6	24044.4
508.8	24133.3
508	23333.3
507.2	24294.4
506.4	23744.4
505.6	23794.4
504.8	24127.8
504	23372.2
503.2	23611.1
502.4	23500
501.6	23638.9
500.8	24333.3
500	23388.9
499.2	23688.9
498.4	24072.2
497.6	23222.2
496.8	24372.2
496	24400
495.2	24544.4
494.4	23822.2
493.6	23794.4
492.8	24133.3
492	24494.4
491.2	24538.9
490.4	24161.1
489.6	24088.9
488.8	23861.1
488	24594.4
487.2	24666.7
486.4	24216.7
485.6	24544.4
484.8	23600
484	24116.7
483.2	24916.7
482.4	25033.3
481.6	25194.4
480.8	24644.4
480	24572.2
479.2	24916.7
478.4	24527.8
477.6	24800
476.8	25400
476	25238.9
475.2	25194.4
474.4	24372.2
473.6	24777.8
472.8	25038.9
472	25005.6
471.2	25327.8
470.4	25055.6
469.6	24933.3
468.8	25338.9
468	25411.1
467.2	25627.8
466.4	24733.3
465.6	25588.9
464.8	25544.4
464	24811.1
463.2	25611.1
462.4	25294.4
461.6	25361.1
460.8	25311.1
460	24861.1
459.2	24811.1
458.4	26233.3
457.6	25377.8
456.8	25111.1
456	26027.8
455.2	25666.7
454.4	25700
453.6	25977.8
452.8	26222.2
452	26216.7
451.2	26116.7
450.4	26283.3
449.6	25944.4
448.8	26022.2
448	26144.4
447.2	26322.2
446.4	26766.7
445.6	25583.3
444.8	26300
444	26622.2
443.2	26127.8
442.4	26311.1
441.6	25738.9
440.8	26088.9
440	27133.3
439.2	26700
438.4	26644.4
437.6	26177.8
436.8	26427.8
436	26827.8
435.2	26705.6
434.4	26938.9
433.6	26705.6
432.8	26855.6
432	27216.7
431.2	26755.6
430.4	26950
429.6	25972.2
428.8	26822.2
428	27144.4
427.2	26416.7
426.4	26433.3
425.6	26833.3
424.8	26788.9
424	27027.8
423.2	27005.6
422.4	27311.1
421.6	27411.1
420.8	26972.2
420	26972.2
419.2	27094.4
418.4	27361.1
417.6	26666.7
416.8	27538.9
416	27477.8
415.2	28400
414.4	27788.9
413.6	27905.6
412.8	27772.2
412	27883.3
411.2	27850
410.4	27633.3
409.6	27794.4
408.8	28566.7
408	28827.8
407.2	29400
406.4	29050
405.6	28611.1
404.8	28850
404	29522.2
403.2	29800
402.4	29677.8
401.6	29833.3
400.8	30255.6
400	30716.7
399.2	29683.3
398.4	30333.3
397.6	29755.6
396.8	30872.2
396	29833.3
395.2	30494.4
394.4	30205.6
393.6	29072.2
392.8	29694.4
392	29666.7
391.2	28505.6
390.4	28372.2
389.6	28522.2
388.8	28088.9
388	27100
387.2	26600
386.4	26238.9
385.6	25261.1
384.8	25211.1
384	24027.8
383.2	23216.7
382.4	23377.8
381.6	22705.6
380.8	22166.7
380	21188.9
379.2	20861.1
378.4	22761.1
377.6	25538.9
376.8	34294.4
376	50633.3
375.2	70522.2
374.4	69916.7
373.6	48983.3
372.8	30444.4
372	26544.4
371.2	31877.8
370.4	50288.9
369.6	78366.7
368.8	96916.7
368	78677.8
367.2	43244.4
366.4	24311.1
365.6	18211.1
364.8	16661.1
364	15627.8
363.2	15077.8
362.4	13577.8
361.6	12833.3
360.8	12011.1
360	11722.2
359.2	11205.6
358.4	10777.8
357.6	10083.3
356.8	9922.22
356	9850
355.2	9244.44
354.4	9483.33
353.6	9505.56
352.8	9738.89
352	9244.44
351.2	9300
350.4	8772.22
349.6	9422.22
348.8	9100
348	9466.67
347.2	9527.78
346.4	9177.78
345.6	9294.44
344.8	9405.56
344	9333.33
343.2	9777.78
342.4	9666.67
341.6	10194.4
340.8	10022.2
340	10322.2
339.2	10738.9
338.4	10900
337.6	11344.4
336.8	12355.6
336	12255.6
335.2	11761.1
334.4	11527.8
333.6	11027.8
332.8	10694.4
332	10222.2
331.2	10133.3
330.4	9488.89
329.6	9550
328.8	9350
328	9177.78
327.2	9383.33
326.4	9455.56
325.6	8950
324.8	9605.55
324	9877.78
323.2	10038.9
322.4	10200
321.6	11338.9
320.8	12172.2
320	12683.3
319.2	13072.2
318.4	12944.4
317.6	12005.6
316.8	11333.3
316	10211.1
315.2	9877.78
314.4	9083.33
313.6	9033.33
312.8	8527.78
312	8633.33
311.2	8177.78
310.4	7727.78
309.6	7544.44
308.8	7883.33
308	7894.44
307.2	7650
306.4	7611.11
305.6	7738.89
304.8	7533.33
304	7955.56
303.2	7700
302.4	7700
301.6	7716.67
300.8	7983.33
300	7405.56
299.2	7722.22
298.4	7244.44
297.6	7111.11
296.8	7127.78
296	7555.56
295.2	7594.44
294.4	7138.89
293.6	7583.33
292.8	7427.78
292	7538.89
291.2	7433.33
290.4	7750
289.6	8205.56
288.8	8905.56
288	9166.67
287.2	10405.6
286.4	12300
285.6	13416.7
284.8	11505.6
284	9261.11
283.2	7905.56
282.4	7055.56
281.6	7394.44
280.8	7305.56
280	7172.22
279.2	7016.67
278.4	7222.22
277.6	6755.56
276.8	7261.11
276	7211.11
275.2	7144.44
274.4	7377.78
273.6	7377.78
272.8	7755.56
272	8105.56
271.2	8616.67
270.4	9077.78
269.6	8700
268.8	7961.11
268	7488.89
267.2	7505.56
266.4	7188.89
265.6	7155.56
264.8	6772.22
264	6844.44
263.2	7027.78
262.4	6783.33
261.6	7038.89
260.8	6972.22
260	6538.89
259.2	6705.56
258.4	6450
257.6	6650
256.8	6494.44
256	6711.11
255.2	6511.11
254.4	6827.78
253.6	6516.67
252.8	6855.56
252	7077.78
251.2	6938.89
250.4	6838.89
249.6	6877.78
248.8	6755.56
248	7172.22
247.2	6777.78
246.4	6788.89
245.6	6750
244.8	6644.44
244	6950
243.2	7150
242.4	6533.33
241.6	7016.67
240.8	6622.22
240	6883.33
239.2	7188.89
238.4	6722.22
237.6	6722.22
236.8	6900
236	7083.33
235.2	7005.56
234.4	7122.22
233.6	7055.56
232.8	7250
232	6755.56
231.2	6927.78
230.4	6883.33
229.6	7038.89
228.8	7116.67
228	7322.22
227.2	7433.33
226.4	6794.44
225.6	7566.67
224.8	7216.67
224	7244.44
223.2	7544.44
222.4	7233.33
221.6	7400
220.8	7111.11
220	7038.89
219.2	7577.78
218.4	7266.67
217.6	7177.78
216.8	7372.22
216	6811.11
215.2	7133.33
214.4	7550
213.6	6766.67
212.8	7227.78
212	7166.67
211.2	7033.33
210.4	7116.67
209.6	7038.89
208.8	6861.11
208	6772.22
207.2	6950
206.4	6805.56
205.6	6500
204.8	6661.11
204	7022.22
203.2	7294.44
202.4	8100
201.6	8827.78
200.8	10916.7
200	11350
199.2	11133.3
198.4	9550
197.6	7744.44
196.8	6955.56
196	6922.22
195.2	7050
194.4	6866.67
193.6	6850
192.8	8177.78
192	8050
191.2	8461.11
190.4	8338.89
189.6	7605.56
188.8	6800
188	7205.56
187.2	6638.89
186.4	6711.11
185.6	6483.33
184.8	6822.22
184	6311.11
183.2	6466.67
182.4	6694.44
181.6	6266.67
180.8	6283.33
180	6288.89
179.2	6411.11
178.4	6388.89
177.6	6544.44
176.8	6694.44
176	6411.11
175.2	6405.56
174.4	6594.44
173.6	6583.33
172.8	6783.33
172	6472.22
171.2	6461.11
170.4	6922.22
169.6	6683.33
168.8	6522.22
168	6488.89
167.2	6511.11
166.4	6344.44
165.6	6772.22
164.8	6661.11
164	6555.56
163.2	6677.78
162.4	6355.56
161.6	6527.78
160.8	6655.56
160	6650
159.2	6533.33
158.4	6944.44
157.6	6788.89
156.8	6661.11
156	6872.22
155.2	7161.11
154.4	6733.33
153.6	6888.89
152.8	7327.78
152	6694.44
151.2	6994.44
150.4	6794.44
149.6	7000
148.8	7038.89
148	7166.67
147.2	7255.56
146.4	6566.67
145.6	7005.56
144.8	6816.67
144	7044.44
143.2	6866.67
142.4	6683.33
141.6	6994.44
140.8	6977.78
140	6811.11
139.2	7061.11
138.4	6916.67
137.6	6800
136.8	7033.33
136	7627.78
135.2	8233.33
134.4	9488.89
133.6	9944.44
132.8	9155.56
132	7927.78
131.2	7850
130.4	7100
129.6	7177.78
128.8	6816.67
128	7422.22
127.2	7261.11
126.4	7616.67
125.6	7166.67
124.8	7138.89
124	7088.89
123.2	7405.56
122.4	7322.22
121.6	7622.22
120.8	7472.22
120	7555.56
119.2	7755.56
118.4	7283.33
117.6	7427.78
116.8	7411.11
116	7122.22
115.2	7177.78
114.4	7883.33
113.6	7566.67
112.8	7594.44
112	7666.67
111.2	7394.44
110.4	7683.33
109.6	8122.22
108.8	7500
108	7900
107.2	7683.33
106.4	7972.22
105.6	8011.11
104.8	7811.11
104	8066.67
103.2	8244.44
102.4	8694.44
101.6	8205.56
100.8	8561.11
100	8733.33
99.2	8916.67
98.4	9466.67
97.6	10044.4
96.8	8988.89
96	9144.44
95.2	8577.78
94.4	9011.11
93.6	8244.44
92.8	8300
92	7988.89
91.2	8200
90.4	7744.44
89.6	8161.11
88.8	8383.33
88	7650
87.2	7633.33
86.4	7833.33
85.6	7594.44
84.8	7838.89
84	7700
83.2	7494.44
82.4	8316.67
81.6	9411.11
80.8	10883.3
80	13161.1
79.2	14588.9
78.4	13194.4
77.6	13133.3
76.8	14161.1
76	15994.4
75.2	14216.7
74.4	10422.2
73.6	8788.89
72.8	7655.56
72	6605.56
71.2	7188.89
70.4	6994.44
69.6	6844.44
68.8	6450
68	6711.11
67.2	6638.89
66.4	6388.89
65.6	6966.67
64.8	6822.22
64	7166.67
63.2	7683.33
62.4	7172.22
61.6	7494.44
60.8	8161.11
60	8138.89
59.2	7955.56
58.4	7905.56
57.6	7583.33
56.8	7416.67
56	6722.22
55.2	6461.11
54.4	6061.11
53.6	5644.44
52.8	5233.33
52	4427.78
51.2	4588.89
50.4	4044.44
49.6	3944.44
48.8	3855.56
48	3700
47.2	3400
46.4	3477.78
45.6	3422.22
44.8	3538.89
44	3372.22
43.2	3183.33
42.4	3361.11
41.6	3383.33
40.8	3244.44
40	3272.22
39.2	2866.67
38.4	3283.33
37.6	3083.33
36.8	3300
36	3083.33
35.2	3194.44
34.4	3072.22
33.6	3305.56
32.8	3116.67
32	3316.67
31.2	3077.78
30.4	3138.89
29.6	3216.67
28.8	3422.22
28	3561.11
27.2	3672.22
26.4	3777.78
25.6	3861.11
24.8	3850
24	3650
23.2	3811.11
22.4	3288.89
21.6	2916.67
20.8	2727.78
20	2922.22
19.2	2727.78
18.4	2677.78
17.6	2416.67
16.8	2438.89
16	2255.56
15.2	2227.78
14.4	2177.78
13.6	2105.56
12.8	2311.11
12	2177.78
11.2	2461.11
10.4	2827.78
9.6	3422.22
8.8	5272.22
8	7272.22
7.2	11011.1
6.4	13144.4
5.6	13533.3
4.8	10877.8
4	7944.44
3.2	4700
2.4	2833.33
1.6	1805.56
0.8	1422.22
0	1144.44
-0.8	1088.89
-1.6	911.111
-2.4	716.667
-3.2	500
-4	411.111
-4.8	333.333
-5.6	294.444
-6.4	200
-7.2	177.778
-8	133.333
-8.8	150
-9.6	77.7778

## Sheet: Ag4d(AP)
Sample Name: AP
XPS of Ag4d for the sample of Ag3PO4
Binding energy (eV)	Intensity (a.u.)
15.3166	695.882
15.1916	695.882
15.0666	716.912
14.9416	738.897
14.8166	711.176
14.6916	760.882
14.5666	681.544
14.4416	656.691
14.3166	638.529
14.1916	682.5
14.0666	705.441
13.9416	673.897
13.8166	667.206
13.6916	685.368
13.5666	667.206
13.4416	700.662
13.3166	684.412
13.1916	621.324
13.0666	654.779
12.9416	722.647
12.8166	668.162
12.6916	602.206
12.5666	711.176
12.4416	658.603
12.3166	630.882
12.1916	644.265
12.0666	678.676
11.9416	681.544
11.8166	698.75
11.6916	687.279
11.5666	701.618
11.4416	700.662
11.3166	723.603
11.1916	747.5
11.0666	687.279
10.9416	736.029
10.8166	699.706
10.6916	632.794
10.5666	647.132
10.4416	669.118
10.3166	631.838
10.1916	586.912
10.0666	585.956
9.9416	581.176
9.8166	594.559
9.6916	650.956
9.5666	653.824
9.4416	687.279
9.3166	767.574
9.1916	777.132
9.0666	834.485
8.9416	801.985
8.8166	862.206
8.6916	833.529
8.5666	821.103
8.4416	914.779
8.3166	887.059
8.1916	882.279
8.0666	992.206
7.9416	1134.63
7.8166	1220.66
7.6916	1473.01
7.5666	1664.19
7.4416	2043.68
7.3166	2257.79
7.1916	2583.75
7.0666	3009.12
6.9416	3475.59
6.8166	3728.9
6.6916	4218.31
6.5666	4726.84
6.4416	5180.88
6.3166	5549.85
6.1916	5931.25
6.0666	6370.96
5.9416	6728.46
5.8166	7324.93
5.6916	7641.32
5.5666	8129.78
5.4416	8661.25
5.3166	9066.54
5.1916	9174.56
5.0666	9383.9
4.9416	9446.99
4.8166	9241.47
4.6916	9034.04
4.5666	8646.91
4.4416	7978.75
4.3166	7735.96
4.1916	7161.47
4.0666	6490.44
3.9416	6165.44
3.8166	5396.91
3.6916	5043.24
3.5666	4580.59
3.4416	4208.75
3.3166	3757.57
3.1916	3421.1
3.0666	3157.28
2.9416	2794.04
2.8166	2641.1
2.6916	2433.68
2.5666	2161.25
2.4416	1875.44
2.3166	1686.18
2.1916	1473.01
2.0666	1320.07
1.9416	1019.93
1.8166	809.632
1.6916	713.088
1.5666	561.103
1.4416	453.088
1.3166	361.324
1.1916	309.706
1.0666	268.603
0.9416	206.471
0.8166	181.618
0.6916	179.706
0.5666	137.647
0.4416	138.603
0.3166	133.824
0.1916	126.176
0.0666	103.235
-0.0584	92.7206
-0.1834	93.6764
-0.3084	91.7647
-0.4334	72.6471
-0.5584	54.4853
-0.6834	74.5588
-0.8084	54.4853
-0.9334	55.4412
-1.0584	48.75
-1.1834	39.1912
-1.3084	35.3677
-1.4334	35.3677
-1.5584	31.5441
-1.6834	23.8971
-1.8084	30.5882
-1.9334	19.1177
-2.0584	18.1618
-2.1834	15.2941
-2.3084	23.8971
-2.4334	23.8971
-2.5584	22.9412
-2.6834	10.5147
-2.8084	12.4264
-2.9334	16.25
-3.0584	11.4705
-3.1834	14.3382
-3.3084	16.25
-3.4334	13.3823
-3.5584	9.55877
-3.6834	15.2941
-3.8084	6.69123
-3.9334	12.4264
-4.0584	8.60288
-4.1834	10.5147
-4.3084	13.3823
-4.4334	7.64712
-4.5584	18.1618
-4.6834	9.55877

## Sheet: Ag4d(DAP)
Sample Name: DAP
XPS of Ag4d for the sample of defect-Ag3PO4
Binding energy (eV)	Intensity (a.u.)
15.7789	767.841
15.6539	729.028
15.5289	748.434
15.4039	729.028
15.2789	699.272
15.1539	725.147
15.0289	696.038
14.9039	696.684
14.7789	710.269
14.6539	714.15
14.5289	698.625
14.4039	689.569
14.2789	677.925
14.1539	701.859
14.0289	655.284
13.9039	686.981
13.7789	696.684
13.6539	664.341
13.5289	678.572
13.4039	686.334
13.2789	664.341
13.1539	621.647
13.0289	657.225
12.9039	674.044
12.7789	639.759
12.6539	666.928
12.5289	625.528
12.4039	657.225
12.2789	630.056
12.1539	636.525
12.0289	631.997
11.9039	635.878
11.7789	668.222
11.6539	708.975
11.5289	674.044
11.4039	730.322
11.2789	694.097
11.1539	721.913
11.0289	677.278
10.9039	756.844
10.7789	697.331
10.6539	643.641
10.5289	629.409
10.4039	652.697
10.2789	621
10.1539	564.722
10.0289	593.831
9.9039	585.422
9.7789	637.172
9.6539	558.9
9.5289	635.878
9.4039	690.216
9.2789	697.978
9.1539	786.6
9.0289	828.647
8.9039	820.237
8.7789	870.694
8.6539	892.041
8.5289	863.578
8.4039	891.394
8.2789	854.522
8.1539	852.581
8.0289	948.966
7.9039	1037.59
7.7789	1080.93
7.6539	1342.27
7.5289	1570.61
7.4039	1846.83
7.2789	2095.88
7.1539	2516.99
7.0289	2784.8
6.9039	3263.48
6.7789	3552.64
6.6539	3956.93
6.5289	4392.93
6.4039	4879.38
6.2789	5333.48
6.1539	5621.99
6.0289	6125.91
5.9039	6595.54
5.7789	6953.26
5.6539	7458.47
5.5289	7863.41
5.4039	8121.52
5.2789	8591.15
5.1539	9145.52
5.0289	9340.23
4.9039	9457.31
4.7789	9281.36
4.6539	8958.57
4.5289	8697.88
4.4039	8308.46
4.2789	7642.83
4.1539	7075.52
4.0289	6536.67
3.9039	6003
3.7789	5417.58
3.6539	5019.1
3.5289	4508.72
3.4039	4123.83
3.2789	3654.84
3.1539	3390.92
3.0289	3193.62
2.9039	2808.73
2.7789	2623.08
2.6539	2329.4
2.5289	2207.14
2.4039	1928.33
2.2789	1750.44
2.1539	1439.3
2.0289	1236.18
1.9039	1068.64
1.7789	884.278
1.6539	688.275
1.5289	552.431
1.4039	446.344
1.2789	366.778
1.1539	289.153
1.0289	242.578
0.9039	244.519
0.7789	162.366
0.6539	180.478
0.5289	144.9
0.4039	143.606
0.2789	124.2
0.1539	115.791
0.0289	120.966
-0.0961	93.7969
-0.2211	79.5656
-0.3461	76.3312
-0.4711	73.7438
-0.5961	55.6313
-0.7211	56.2781
-0.8461	55.6313
-0.9711	45.2812
-1.0961	45.2812
-1.2211	49.8094
-1.3461	33.6375
-1.4711	34.2844
-1.5961	35.5781
-1.7211	35.5781
-1.8461	20.7
-1.9711	26.5219
-2.0961	20.0531
-2.2211	20.7
-2.3461	23.9344
-2.4711	21.9937
-2.5961	15.525
-2.7211	21.3469
-2.8461	13.5844
-2.9711	15.525
-3.0961	13.5844
-3.2211	15.525
-3.3461	7.7625
-3.4711	10.9969
-3.5961	10.9969
-3.7211	8.40938
-3.8461	9.70313
-3.9711	11.6438
-4.0961	8.40938
-4.2211	10.35

## Sheet: Ag4d(AP-Pt)
Sample Name: AP/Pt
XPS of Ag4d for the sample of Ag3PO4/PtCl62-
Binding energy (eV)	Intensity (a.u.)
15.6725	1001.68
15.5475	964.013
15.4225	1026.28
15.2975	979.388
15.1725	940.181
15.0475	957.094
14.9225	902.513
14.7975	927.881
14.6725	883.294
14.5475	884.062
14.4225	864.844
14.2975	848.7
14.1725	844.087
14.0475	867.919
13.9225	796.425
13.7975	821.025
13.6725	796.425
13.5475	815.644
13.4225	833.325
13.2975	817.181
13.1725	754.913
13.0475	826.406
12.9225	771.056
12.7975	777.975
12.6725	794.119
12.5475	764.138
12.4225	778.744
12.2975	742.612
12.1725	778.744
12.0475	728.775
11.9225	744.919
11.7975	771.825
11.6725	764.138
11.5475	806.419
11.4225	828.712
11.2975	842.55
11.1725	857.925
11.0475	869.456
10.9225	847.931
10.7975	844.087
10.6725	815.644
10.5475	844.856
10.4225	795.656
10.2975	772.594
10.1725	769.519
10.0475	761.831
9.9225	808.725
9.7975	770.288
9.6725	777.206
9.5475	842.55
9.4225	842.55
9.2975	965.55
9.1725	1000.91
9.0475	970.931
8.9225	1011.67
8.7975	1083.17
8.6725	1107.77
8.5475	1179.26
8.4225	1192.33
8.2975	1230.77
8.1725	1297.65
8.0475	1293.04
7.9225	1401.43
7.7975	1504.44
7.6725	1661.27
7.5475	1831.16
7.4225	2155.57
7.2975	2446.93
7.1725	2714.46
7.0475	3037.33
6.9225	3442.46
6.7975	3729.97
6.6725	4204.29
6.5475	4628.64
6.4225	4972.27
6.2975	5445.06
6.1725	5830.2
6.0475	6229.18
5.9225	6668.14
5.7975	7230.86
5.6725	7611.39
5.5475	8151.06
5.4225	8556.96
5.2975	8972.08
5.1725	9196.56
5.0475	9238.84
4.9225	9487.91
4.7975	9223.46
4.6725	8997.45
4.5475	8658.43
4.4225	8029.59
4.2975	7837.41
4.1725	7190.12
4.0475	6681.98
3.9225	6065.44
3.7975	5621.87
3.6725	5218.27
3.5475	4953.82
3.4225	4521.79
3.2975	4125.88
3.1725	3832.22
3.0475	3489.36
2.9225	3235.67
2.7975	2882.81
2.6725	2722.14
2.5475	2363.91
2.4225	2172.49
2.2975	1866.53
2.1725	1665.88
2.0475	1326.86
1.9225	1122.38
1.7975	930.188
1.6725	750.3
1.5475	578.1
1.4225	490.462
1.2975	385.144
1.1725	314.419
1.0475	289.819
0.9225	236.775
0.7975	204.488
0.6725	191.419
0.5475	162.975
0.4225	148.369
0.2975	163.744
0.1725	138.375
0.0475	117.619
-0.0775	111.469
-0.2025	86.8688
-0.3275	78.4125
-0.4525	75.3375
-0.5775	77.6437
-0.7025	60.7313
-0.8275	58.425
-0.9525	46.8937
-1.0775	46.125
-1.2025	51.5063
-1.3275	46.8937
-1.4525	35.3625
-1.5775	29.9812
-1.7025	25.3687
-1.8275	26.1375
-1.9525	30.75
-2.0775	26.1375
-2.2025	12.3
-2.3275	15.375
-2.4525	19.2188
-2.5775	14.6062
-2.7025	23.0625
-2.8275	13.0687
-2.9525	19.9875
-3.0775	12.3
-3.2025	7.6875
-3.3275	13.0687
-3.4525	9.99375
-3.5775	10.7625
-3.7025	12.3
-3.8275	6.15
-3.9525	9.99375
-4.0775	9.99375
-4.2025	10.7625
-4.3275	9.99375

## Sheet: Ag4d(DAP-Pt)
Sample Name: DAP/Pt
XPS of Ag4d for the sample of defect-Ag3PO4/PtCl62-
Binding energy (eV)	Intensity (a.u.)
15.6324	1049.09
15.5074	1031.29
15.3824	1064.66
15.2574	1024.61
15.1324	913.362
15.0074	997.913
14.8824	958.975
14.7574	836.6
14.6324	896.675
14.5074	925.6
14.3824	862.188
14.2574	887.775
14.1324	872.2
14.0074	892.225
13.8824	851.062
13.7574	836.6
13.6324	834.375
13.5074	853.288
13.3824	848.837
13.2574	837.712
13.1324	897.788
13.0074	811.013
12.8824	819.913
12.7574	834.375
12.6324	764.288
12.5074	861.075
12.3824	825.475
12.2574	863.3
12.1324	768.737
12.0074	803.225
11.8824	869.975
11.7574	787.65
11.6324	832.15
11.5074	809.9
11.3824	900.013
11.2574	828.812
11.1324	876.65
11.0074	893.337
10.8824	977.888
10.7574	809.9
10.6324	893.337
10.5074	852.175
10.3824	921.15
10.2574	883.325
10.1324	872.2
10.0074	821.025
9.8824	896.675
9.7574	857.737
9.6324	887.775
9.5074	932.275
9.3824	954.525
9.2574	970.1
9.1324	1007.92
9.0074	1068
8.8824	1065.78
8.7574	1085.8
8.6324	1151.44
8.5074	1215.96
8.3824	1261.58
8.2574	1271.59
8.1324	1329.44
8.0074	1372.83
7.8824	1492.97
7.7574	1496.31
7.6324	1721.04
7.5074	1870.11
7.3824	2109.3
7.2574	2446.39
7.1324	2701.15
7.0074	3057.15
6.8824	3396.46
6.7574	3699.06
6.6324	4206.36
6.5074	4536.77
6.3824	4846.05
6.2574	5449.02
6.1324	5759.41
6.0074	6162.14
5.8824	6332.35
5.7574	7027.66
5.6324	7524.95
5.5074	7957.71
5.3824	8225.83
5.2574	8726.45
5.1324	9085.79
5.0074	9158.1
4.8824	9445.12
4.7574	9426.21
4.6324	9138.08
4.5074	8767.61
4.3824	8373.79
4.2574	7919.89
4.1324	7325.81
4.0074	6867.46
3.8824	6594.9
3.7574	6077.59
3.6324	5477.95
3.5074	5165.34
3.3824	4874.98
3.2574	4346.54
3.1324	3912.66
3.0074	3809.2
2.8824	3409.81
2.7574	3158.39
2.6324	2902.51
2.5074	2698.93
2.3824	2350.71
2.2574	2164.93
2.1324	1884.58
2.0074	1580.86
1.8824	1312.75
1.7574	1126.96
1.6324	941.175
1.5074	713.112
1.3824	568.487
1.2574	495.062
1.1324	363.788
1.0074	384.925
0.8824	269.225
0.7574	271.45
0.6324	210.262
0.5074	218.05
0.3824	196.912
0.2574	172.438
0.1324	154.637
0.0074	131.275
-0.1176	117.925
-0.2426	111.25
-0.3676	119.037
-0.4926	86.775
-0.6176	87.8875
-0.7426	73.425
-0.8676	62.3
-0.9926	57.85
-1.1176	72.3125
-1.2426	47.8375
-1.3676	63.4125
-1.4926	47.8375
-1.6176	37.825
-1.7426	42.275
-1.8676	36.7125
-1.9926	38.9375
-2.1176	33.375
-2.2426	32.2625
-2.3676	22.25
-2.4926	26.7
-2.6176	25.5875
-2.7426	15.575
-2.8676	23.3625
-2.9926	16.6875
-3.1176	14.4625
-3.2426	25.5875
-3.3676	13.35
-3.4926	16.6875
-3.6176	16.6875
-3.7426	15.575
-3.8676	17.8
-3.9926	16.6875
-4.1176	10.0125
-4.2426	18.9125
-4.3676	8.9

## Sheet: Ag3d(AP-Pt)
Sample Name: AP/Pt
XPS of Ag3d for the sample of Ag3PO4/PtCl62-
Binding energy (eV)	Intensity (a.u.)
384.673	8477.5
384.548	8377.5
384.423	8315
384.298	8532.5
384.173	8402.5
384.048	8450
383.923	8195
383.798	8430
383.673	8457.5
383.548	8255
383.423	8117.5
383.298	7942.5
383.173	8020
383.048	8227.5
382.923	7912.5
382.798	8092.5
382.673	7890
382.548	7912.5
382.423	7945
382.298	7907.5
382.173	7950
382.048	7847.5
381.923	7845
381.798	7617.5
381.673	7860
381.548	7677.5
381.423	7742.5
381.298	7657.5
381.173	7487.5
381.048	7842.5
380.923	7422.5
380.798	7312.5
380.673	7355
380.548	7510
380.423	7432.5
380.298	7262.5
380.173	7267.5
380.048	7382.5
379.923	7020
379.798	7137.5
379.673	6980
379.548	7210
379.423	7067.5
379.298	6767.5
379.173	6597.5
379.048	6832.5
378.923	6760
378.798	6745
378.673	6427.5
378.548	6252.5
378.423	6650
378.298	6150
378.173	6595
378.048	6152.5
377.923	6007.5
377.798	6080
377.673	6172.5
377.548	6252.5
377.423	6052.5
377.298	6125
377.173	6475
377.048	5830
376.923	6175
376.798	6082.5
376.673	6252.5
376.548	6440
376.423	6217.5
376.298	6507.5
376.173	6802.5
376.048	6805
375.923	6995
375.798	7245
375.673	7897.5
375.548	8520
375.423	8985
375.298	10290
375.173	11942.5
375.048	13977.5
374.923	16830
374.798	19540
374.673	24097.5
374.548	28782.5
374.423	34247.5
374.298	39347.5
374.173	44060
374.048	47120
373.923	49070
373.798	48507.5
373.673	46097.5
373.548	41525
373.423	36897.5
373.298	30907.5
373.173	25835
373.048	21307.5
372.923	17112.5
372.798	14210
372.673	11717.5
372.548	9925
372.423	9107.5
372.298	8192.5
372.173	7525
372.048	7225
371.923	6770
371.798	6355
371.673	6252.5
371.548	6115
371.423	5975
371.298	5747.5
371.173	5312.5
371.048	5332.5
370.923	5422.5
370.798	5240
370.673	5405
370.548	5090
370.423	5420
370.298	5450
370.173	5720
370.048	5827.5
369.923	6255
369.798	6715
369.673	7567.5
369.548	7972.5
369.423	9655
369.298	11147.5
369.173	13317.5
369.048	16450
368.923	20305
368.798	24880
368.673	31307.5
368.548	37872.5
368.423	45370
368.298	52652.5
368.173	59415
368.048	64415
367.923	67212.5
367.798	66395
367.673	63560
367.548	57252.5
367.423	49777.5
367.298	42172.5
367.173	34970
367.048	28007.5
366.923	21992.5
366.798	17490
366.673	13872.5
366.548	11832.5
366.423	10000
366.298	8625
366.173	7647.5
366.048	7570
365.923	6887.5
365.798	6257.5
365.673	5947.5
365.548	5815
365.423	5210
365.298	5445
365.173	5180
365.048	4725
364.923	4667.5
364.798	4567.5
364.673	4365

## Sheet: Ag3d(DAP-Pt)
Sample Name: DAP/Pt
XPS of Ag3d for the sample of defect-Ag3PO4/PtCl62-
Binding energy (eV)	Intensity (a.u.)
384.632	8784.44
384.507	8758.8
384.382	8465.8
384.257	8791.76
384.132	8663.58
384.007	8568.35
383.882	8722.17
383.757	8315.64
383.632	8458.48
383.507	8546.38
383.382	8418.19
383.257	8348.6
383.132	8227.74
383.007	8180.12
382.882	8128.85
382.757	8202.1
382.632	8044.61
382.507	7766.26
382.382	7920.09
382.257	8330.29
382.132	7931.07
382.007	8048.27
381.882	7846.84
381.757	7828.52
381.632	7722.31
381.507	7641.74
381.382	7945.73
381.257	7462.27
381.132	7909.1
381.007	7638.07
380.882	7850.5
380.757	7575.81
380.632	8044.61
380.507	7769.93
380.382	7421.99
380.257	7370.71
380.132	7118
380.007	7110.68
379.882	7194.91
379.757	7524.54
379.632	7044.75
379.507	6861.62
379.382	7183.93
379.257	6953.19
379.132	6612.57
379.007	6828.66
378.882	6425.79
378.757	6682.16
378.632	6685.82
378.507	6722.45
378.382	6411.14
378.257	6656.52
378.132	6367.19
378.007	6403.81
377.882	6517.35
377.757	6114.48
377.632	6345.21
377.507	6066.86
377.382	6132.79
377.257	6015.59
377.132	6356.2
377.007	6304.93
376.882	6077.85
376.757	6055.88
376.632	5986.29
376.507	6180.4
376.382	6561.3
376.257	6359.86
376.132	6513.69
376.007	6660.19
375.882	6931.21
375.757	7238.86
375.632	7649.06
375.507	8539.05
375.382	8777.11
375.257	10725.6
375.132	11688.8
375.007	13538.4
374.882	16882.2
374.757	20013.7
374.632	23789.7
374.507	28276.3
374.382	32469.8
374.257	37666.9
374.132	41768.9
374.007	45259.3
373.882	47628.9
373.757	48984
373.632	47497.1
373.507	45006.6
373.382	40670.2
373.257	34964
373.132	29829.2
373.007	24335.4
372.882	19761
372.757	16424.4
372.632	13260
372.507	11150.4
372.382	9817.26
372.257	8714.85
372.132	7945.73
372.007	7498.9
371.882	7121.66
371.757	6656.52
371.632	6499.04
371.507	6290.27
371.382	6253.65
371.257	5759.21
371.132	5623.7
371.007	5587.07
370.882	5718.93
370.757	5363.66
370.632	5246.46
370.507	5352.68
370.382	5469.88
370.257	5092.64
370.132	5583.41
370.007	5880.07
369.882	6077.85
369.757	6396.49
369.632	7107.01
369.507	7736.96
369.382	9516.94
369.257	11069.8
369.132	13128.2
369.007	16065.5
368.882	20054
368.757	24862.8
368.632	30074.5
368.507	36348.4
368.382	43486.6
368.257	50493
368.132	57246.6
368.007	62788
367.882	65945.1
367.757	67333.2
367.632	66208.8
367.507	62740.4
367.382	55616.8
367.257	48365.1
367.132	39586.1
367.007	32140.2
366.882	25738.2
366.757	20607
366.632	16332.9
366.507	13076.9
366.382	11231
366.257	9894.17
366.132	8626.95
366.007	8150.82
365.882	7553.84
365.757	6828.66
365.632	6466.07
365.507	6030.24
365.382	5847.11
365.257	5663.99
365.132	5162.23
365.007	5030.38
364.882	4616.51
364.757	4561.57
364.632	4330.84

## Sheet: P2p(AP)
Sample Name: AP
XPS of P2p for the sample of Ag3PO4
Binding energy (eV)	Intensity (a.u.)
136.067	1887.79
135.942	1934.12
135.817	1916.91
135.692	1897.5
135.567	1913.38
135.442	1933.68
135.317	1982.21
135.192	2028.09
135.067	2058.97
134.942	2071.77
134.817	2091.62
134.692	2171.47
134.567	2275.15
134.442	2346.62
134.317	2501.47
134.192	2598.53
134.067	2719.41
133.942	2948.82
133.817	3205.59
133.692	3438.53
133.567	3590.73
133.442	3975
133.317	4103.82
133.192	4210.59
133.067	4467.35
132.942	4620.88
132.817	4672.06
132.692	4681.32
132.567	4683.09
132.442	4709.12
132.317	4579.85
132.192	4335.88
132.067	4110.88
131.942	3860.73
131.817	3510.44
131.692	3141.18
131.567	2910.88
131.442	2683.23
131.317	2485.15
131.192	2351.47
131.067	2203.23
130.942	2080.59
130.817	2121.18
130.692	2084.56
130.567	2021.03
130.442	2028.53
130.317	2051.03
130.192	2060.73
130.067	1982.65
129.942	1987.94

## Sheet: P2p(DAP)
Sample Name: DAP
XPS of P2p for the sample of defect-Ag3PO4
Binding energy (eV)	Intensity (a.u.)
136.154	1964.56
136.029	1965.12
135.904	1974.97
135.779	1984.81
135.654	2028.12
135.529	2014.62
135.404	2028.97
135.279	2021.38
135.154	2078.47
135.029	2164.25
134.904	2187.59
134.779	2225.28
134.654	2299.53
134.529	2372.38
134.404	2445.22
134.279	2563.62
134.154	2717.19
134.029	2890.72
133.904	3087.88
133.779	3297.97
133.654	3478.53
133.529	3675.41
133.404	3927.97
133.279	4140.59
133.154	4327.06
133.029	4452.22
132.904	4574.28
132.779	4652.47
132.654	4654.72
132.529	4710.69
132.404	4701.12
132.279	4496.38
132.154	4272.5
132.029	4069.72
131.904	3772.44
131.779	3384.88
131.654	3051.03
131.529	2885.38
131.404	2599.91
131.279	2419.34
131.154	2320.91
131.029	2246.09
130.904	2143.72
130.779	2144.84
130.654	2112.78
130.529	2095.34
130.404	2103.5
130.279	2069.75
130.154	2077.62
130.029	2044.72

## Sheet: P2p(AP-Pt)
Sample Name: AP/Pt
XPS of P2p for the sample of Ag3PO4/PtCl62-
Binding energy (eV)	Intensity (a.u.)
136.172	2090
136.047	2008.4
135.922	2128
135.797	2108.8
135.672	2186
135.547	2186.8
135.422	2182
135.297	2222.8
135.172	2174.8
135.047	2264
134.922	2399.2
134.797	2472
134.672	2523.6
134.547	2610.4
134.422	2712.8
134.297	2870
134.172	3000
134.047	3282.8
133.922	3350.8
133.797	3615.2
133.672	3786
133.547	4011.2
133.422	4091.6
133.297	4383.6
133.172	4487.6
133.047	4661.6
132.922	4592.8
132.797	4620.8
132.672	4686
132.547	4529.2
132.422	4514
132.297	4418
132.172	4124.4
132.047	3845.6
131.922	3633.2
131.797	3406.4
131.672	3070.8
131.547	2907.2
131.422	2764
131.297	2540.8
131.172	2348.4
131.047	2296.4
130.922	2271.6
130.797	2284
130.672	2246.8
130.547	2156
130.422	2146

[truncated: 7 more sheets: P2p(DAP-Pt), O1s(AP), O1s(DAP), O1s(AP-Pt), O1s(DAP-Pt), Composition, Binding energy]
